# Supplementary material for: The Dynamic SUMOylation Changes and Their Potential Role in the Senescence of APOE4 Mice
Source: Biomedicines. 2023 Dec 20;12(1):16. doi: 10.3390/biomedicines12010016 (PMC10813299; doi:10.3390/biomedicines12010016)
Supplement: Supplementary file 1 [file biomedicines-12-00016-s001.zip]

Archive with 1 entries (1 files):
- biomedicines-2720292-supplementary.pdf
